# Supplementary material for: A new species of the genus Teloganopsis with setaceous mouthparts and forelegs from southern China (Ephemeroptera, Ephemerellidae)
Source: Zookeys. 2017 Nov 6;(714):33–46. doi: 10.3897/zookeys.714.13646 (PMC5784217; doi:10.3897/zookeys.714.13646)
Supplement: XML Treatment for Teloganopsis setosa [file zookeys.714.13646-treatment1.xml]

<!DOCTYPE tp:taxon-treatment
  PUBLIC "-//TaxonX//DTD Taxonomic Treatment Publishing DTD v0 20100105//EN" "tax-treatment-NSO.dtd">
<tp:taxon-treatment xmlns:tp="http://www.plazi.org/taxpub"><tp:treatment-meta><kwd-group><label>Taxon classification</label><kwd><named-content xmlns:xlink="http://www.w3.org/1999/xlink" content-type="kingdom">Animalia</named-content></kwd><kwd><named-content xmlns:xlink="http://www.w3.org/1999/xlink" content-type="order">ORDO</named-content></kwd><kwd><named-content xmlns:xlink="http://www.w3.org/1999/xlink" content-type="family">FAMILIA</named-content></kwd></kwd-group><mixed-citation publication-type="journal"><person-group><name><surname>Zhang</surname><given-names>Wei</given-names></name><name><surname>Ma</surname><given-names>Zhen-Xing</given-names></name><name><surname>Hu</surname><given-names>Ze</given-names></name><name><surname>Luo</surname><given-names>Juan-Yan</given-names></name><name><surname>Zhou</surname><given-names>Chang-Fa</given-names></name></person-group><article-title>A new species of the genus <italic><tp:taxon-name><tp:taxon-name-part taxon-name-part-type="genus" reg="Teloganopsis">Teloganopsis</tp:taxon-name-part></tp:taxon-name></italic> with setaceous mouthparts and forelegs from southern China (<tp:taxon-name><tp:taxon-name-part taxon-name-part-type="order">Ephemeroptera</tp:taxon-name-part></tp:taxon-name>, <tp:taxon-name><tp:taxon-name-part taxon-name-part-type="family">Ephemerellidae</tp:taxon-name-part></tp:taxon-name>)</article-title><source>Zookeys</source><day>6</day><month>11</month><year>2017</year><volume>2017</volume><issue>714</issue><fpage>33</fpage><lpage>46</lpage><pub-id pub-id-type="doi">10.3897/zookeys.714.13646</pub-id></mixed-citation></tp:treatment-meta><tp:nomenclature><tp:taxon-name>
            <tp:taxon-name-part taxon-name-part-type="genus" reg="Teloganopsis">Teloganopsis</tp:taxon-name-part>
            <tp:taxon-name-part taxon-name-part-type="species" reg="setosa">setosa</tp:taxon-name-part>
            <object-id xmlns:xlink="http://www.w3.org/1999/xlink" content-type="zoobank" xlink:type="simple">http://zoobank.org/507C1DC5-0D06-41BF-9320-74B75695901D</object-id>
          </tp:taxon-name><tp:taxon-authority>Zhou</tp:taxon-authority><tp:taxon-status xmlns:xlink="http://www.w3.org/1999/xlink" xlink:type="simple">sp. n.</tp:taxon-status><xref ref-type="fig" rid="F1">Figs 1</xref><xref ref-type="fig" rid="F2">, 2</xref><xref ref-type="fig" rid="F3">, 3</xref><xref ref-type="fig" rid="F4">, 4</xref><xref ref-type="fig" rid="F5">, 5</xref><xref ref-type="fig" rid="F6">, 6</xref><xref ref-type="fig" rid="F7">, 7</xref></tp:nomenclature><tp:treatment-sec sec-type="Holotype" id="SECID0E6FAC"><title>Holotype.</title><p>♂, Ba-Wang-Ling National Forest Park (<named-content xmlns:xlink="http://www.w3.org/1999/xlink" content-type="dwc:verbatimCoordinates" xlink:type="simple"><named-content content-type="geo-json" specific-use="{&#34;type&#34;:&#34;Point&#34;,&#34;coordinates&#34;:[109.155833,19.202000]}" id="NCID0EIGAC" xlink:type="simple">19°12.12′N, 109°09.35′E</named-content></named-content>, alt. 300 m), Chang-Jiang county, Hainan Province, China, collected by Qin SI, Jun-Zhi SUN, Juan-Yan LUO, 16 Nov 2015; <bold>Paratypes</bold>: 2♂♂1♂subimago 2♀♀30L, same as the holotype.</p></tp:treatment-sec><tp:treatment-sec sec-type="diagnosis" id="SECID0EPGAC"><title>Diagnosis.</title><p>
            <bold>Nymph</bold>: Inner margins of forelegs and mouthparts (labrum, mandibles, and labium) have dense and long setae. Paraglossae and palpi of labium are enlarged. Abdominal tergum IV has two dark spots. <bold>Male adults</bold>: The dorsolateral projections of the penes are visible in ventral view. The caudal filaments have wide reddish-brown bands. Two pigmented spots or dots are on tergum IV.</p></tp:treatment-sec><tp:treatment-sec sec-type="description" id="SECID0EZGAC"><title>Description.</title><p>
            <bold><italic>Nymph</italic></bold> (in alcohol, Figs <xref ref-type="fig" rid="F1">1</xref>–<xref ref-type="fig" rid="F4">4</xref>): <italic>Body length</italic> 3.0–5.0 mm, caudal filaments 1.2–1.6 mm, cerci subequal to terminal filament (Figs <xref ref-type="fig" rid="F1">1</xref>, <xref ref-type="fig" rid="F2">2</xref>). Body reddish to dark brown. Head hypognathous, antennae located near front margin of head, with very tiny setae on articulations of flagellae; antennal length approximately 1.5X head width. Dark base of ocelli and male compound eyes clear.</p><fig id="F1" position="float" orientation="portrait"><label>Figure 1.</label><caption><p>Digital photograph of male nymph of <italic><tp:taxon-name><tp:taxon-name-part taxon-name-part-type="genus" reg="Teloganopsis">Teloganopsis</tp:taxon-name-part> <tp:taxon-name-part taxon-name-part-type="species" reg="setosa">setosa</tp:taxon-name-part></tp:taxon-name></italic> sp. n.</p></caption><graphic xmlns:xlink="http://www.w3.org/1999/xlink" xlink:href="zookeys-714-033-g001.jpg" position="float" orientation="portrait" xlink:type="simple" id="oo_166755.jpg"/></fig><fig id="F2" position="float" orientation="portrait"><label>Figure 2.</label><caption><p>Male nymphal habitus of <italic><tp:taxon-name><tp:taxon-name-part taxon-name-part-type="genus" reg="Teloganopsis">Teloganopsis</tp:taxon-name-part> <tp:taxon-name-part taxon-name-part-type="species" reg="setosa">setosa</tp:taxon-name-part></tp:taxon-name></italic> sp. n.</p></caption><graphic xmlns:xlink="http://www.w3.org/1999/xlink" xlink:href="zookeys-714-033-g002.jpg" position="float" orientation="portrait" xlink:type="simple" id="oo_166756.jpg"/></fig><p>
            <italic>Mouthparts</italic>: <italic>labrum</italic> with relatively long setae on dorsal surface and free margin, ventral surface with shorter but stouter setae (Figs <xref ref-type="fig" rid="F3">3A</xref>, <xref ref-type="fig" rid="F4">4A</xref>). Both <italic>mandibles</italic> with long setae on outer surface; outer and inner incisors of left mandible divided into three teeth apically, but inner incisor of right mandible serrated into two teeth only; prosthecae of mandibles with a tuft of spines on common base (Figs <xref ref-type="fig" rid="F3">3B–C</xref>, <xref ref-type="fig" rid="F4">4C–D</xref>). <italic><tp:taxon-name><tp:taxon-name-part taxon-name-part-type="genus" reg="Maxillae">Maxillae</tp:taxon-name-part></tp:taxon-name></italic>: dense long setae and bristles on apex and dorsal surface (Fig. <xref ref-type="fig" rid="F4">4F</xref>); two rows of bristles on apical half of inner margin; basal half of outer margin and cardo also with shorter setae (Figs <xref ref-type="fig" rid="F3">3D</xref>, <xref ref-type="fig" rid="F4">4E</xref>). <italic>Labium</italic>: paraglossae enlarged, its posterolateral angle projected significantly, this makes paraglossae triangular; ventral surface of glossae with denser and longer setae than dorsal surface; labial palpi elongated remarkably into long broad filamentous process-like structure, 3-segmented, basal and apical one smooth; basal one slightly longer than half of segment II; apical one very short, less than half of basal one; segment II with very long and distinct setae on lateral margins and dorsal surface (Figs <xref ref-type="fig" rid="F3">3E</xref>, <xref ref-type="fig" rid="F4">4G</xref>); <italic>hypopharynx</italic> with denser and longer setae on superlinguae surface, other parts of lingua and superlinguae with shorter setae (Figs <xref ref-type="fig" rid="F3">3F</xref>, <xref ref-type="fig" rid="F4">4B</xref>).</p><fig id="F3" position="float" orientation="portrait"><label>Figure 3.</label><caption><p>Structures of <italic><tp:taxon-name><tp:taxon-name-part taxon-name-part-type="genus" reg="Teloganopsis">Teloganopsis</tp:taxon-name-part> <tp:taxon-name-part taxon-name-part-type="species" reg="setosa">setosa</tp:taxon-name-part></tp:taxon-name></italic> sp. n. nymph (digital photographs) <bold>A</bold> labrum (dorsal view) <bold>B</bold> right mandible <bold>C</bold> left mandible <bold>D</bold> maxilla <bold>E</bold> labium (ventral view) <bold>F</bold> hypopharynx (dorsal view) <bold>G</bold> foreleg.</p></caption><graphic xmlns:xlink="http://www.w3.org/1999/xlink" xlink:href="zookeys-714-033-g003.jpg" position="float" orientation="portrait" xlink:type="simple" id="oo_166757.jpg"/></fig><fig id="F4" position="float" orientation="portrait"><label>Figure 4.</label><caption><p>Nymphal characters of <italic><tp:taxon-name><tp:taxon-name-part taxon-name-part-type="genus" reg="Teloganopsis">Teloganopsis</tp:taxon-name-part> <tp:taxon-name-part taxon-name-part-type="species" reg="setosa">setosa</tp:taxon-name-part></tp:taxon-name></italic> sp. n. <bold>A</bold> labrum (dorsal view on left; ventral view on right) <bold>B</bold> hypopharynx (dorsal view on left; ventral view on right) <bold>C</bold> right mandible <bold>D</bold> left mandible <bold>E</bold> maxilla <bold>F</bold> apex of maxilla <bold>G</bold> labium (dorsal view on left; ventral view on right) <bold>H</bold> gill I (ventral view) <bold>I</bold> gill V (dorsal view) <bold>J</bold> claw <bold>K</bold> foreleg <bold>L</bold> midleg <bold>M</bold> hindleg <bold>N</bold> articulation of caudal filaments.</p></caption><graphic xmlns:xlink="http://www.w3.org/1999/xlink" xlink:href="zookeys-714-033-g004.jpg" position="float" orientation="portrait" xlink:type="simple" id="oo_166758.jpg"/></fig><p>
            <italic>Legs</italic> (Figs <xref ref-type="fig" rid="F3">3G</xref>, <xref ref-type="fig" rid="F4">4K–M</xref>): femora of all legs slightly shorter than tibiae, tarsi slightly longer than half tibiae; basal half of femora, tibiae and tarsi darker or more reddish brown than other parts, an additional reddish to dark ring on median tibiae; foreleg with blunt but relatively long bristles on outer margin of femora, 4–5 more bristles lined up a row sub-apically on femoral surface; inner surface of fore-tibiae and tarsi with rows of setae, those setae of tibiae longer than others; outer margin of them with shorter setae (Figs <xref ref-type="fig" rid="F1">1</xref>, <xref ref-type="fig" rid="F2">2</xref>, <xref ref-type="fig" rid="F3">3G</xref>, <xref ref-type="fig" rid="F4">4K</xref>); mid- and hind legs similar in structure: outer margin of femora with 3–5 bristles, tibiae with 2–4 bristles on dorsal surface, rows of spines <!--PageBreak-->on inner margin while outer margin with tiny setae; setae and spine pattern of tarsi similar to tibiae but without bristle; inner margin of all femora with tiny setae too (Fig. <xref ref-type="fig" rid="F4">4L, M</xref>); <italic>claws</italic> of all legs similar, with six denticles from middle to apex, apical one larger than others (Figs <xref ref-type="fig" rid="F3">3G</xref>, <xref ref-type="fig" rid="F4">4J</xref>).</p><p>
            <italic>Abdomen</italic>: reddish brown to brown, tergum IV with a pair of clear reddish to dark dots, terga V–VI distinctly paler than others; terga washed with brown to dark pigments without regular markings (Figs <xref ref-type="fig" rid="F1">1</xref>, <xref ref-type="fig" rid="F2">2</xref>). Sterna generally brown to dark brown but with pale median line, especially on posterior half; an additional pair of oblique dark stripes present laterally. <italic>Gills</italic> on terga III–VII, anterior four pairs of gills similar in structure: dorsal lamellae plate-like, with tri-lobed marking dorsally; ventral lamellae bifurcated into two parts, each one with 4–6 leaf-like lobes (Fig. <xref ref-type="fig" rid="F4">4H</xref>); gills on tergum VII much smaller than anterior ones, ventral lamellae divided into three lobes (Fig. <xref ref-type="fig" rid="F4">4I</xref>). All posterolateral corners of terga IV–IX extended into small but sharp angles, progressively larger posteriorly (Figs <xref ref-type="fig" rid="F1">1</xref>, <xref ref-type="fig" rid="F2">2</xref>). Posterior and lateral margins of each tergum with tiny spines. Caudal filaments with reddish to dark median band (Figs <xref ref-type="fig" rid="F1">1</xref>, <xref ref-type="fig" rid="F2">2</xref>); articulations with distinct spines (Fig. <xref ref-type="fig" rid="F4">4N</xref>).</p><p>
            <bold><italic>Male imago</italic></bold> (in alcohol, Figs <xref ref-type="fig" rid="F5">5</xref>–<xref ref-type="fig" rid="F6">6</xref>). <italic>Body length</italic> 5.0–6.0 mm, caudal filaments 7.0–8.0 mm, forewing 6.5–7.0 mm, hindwing only approx. 1/5 of forewing in length. Upper portion of compound eyes reddish, basal portion dark, two eyes separated with a distance less than width of median ocellus (Fig. <xref ref-type="fig" rid="F5">5A</xref>). <italic><tp:taxon-name><tp:taxon-name-part taxon-name-part-type="genus" reg="Forewings">Forewings</tp:taxon-name-part></tp:taxon-name></italic> hyaline, but subcostal brace and bulla of <abbrev xmlns:xlink="http://www.w3.org/1999/xlink" xlink:title="subcostal vein" id="ABBRID0ESBAE" xlink:type="simple">Sc</abbrev> pigmented with reddish brown dots; cross veins in stigma area <!--PageBreak--><!--PageBreak-->oblique, those between C and <abbrev xmlns:xlink="http://www.w3.org/1999/xlink" xlink:title="subcostal vein" id="ABBRID0EZBAE" xlink:type="simple">Sc</abbrev> separated into two parts by a short vein (Figs <xref ref-type="fig" rid="F5">5B</xref>, <xref ref-type="fig" rid="F6">6A</xref>). <italic><tp:taxon-name><tp:taxon-name-part taxon-name-part-type="genus" reg="Hindwings">Hindwings</tp:taxon-name-part></tp:taxon-name></italic> transparent, with a projection at median leading margin (Figs <xref ref-type="fig" rid="F5">5C</xref>, <xref ref-type="fig" rid="F6">6B</xref>). Femora subequal to tarsi in length of foreleg, each of them approx. 2/3 of tibiae. Tarsi 5-segmented, basal one the shortest, with hook-like structure near tibiae (Figs <xref ref-type="fig" rid="F5">5D</xref>, <xref ref-type="fig" rid="F6">6C</xref>); other segments of fore-tarsi progressively shorter apically. Mid- and hind-leg similar: femora distinctly shorter than tibiae, tarsi less than half of tibiae; tarsi 4-segmented, <!--PageBreak-->length arrangement in decreasing order as 4, 1, 2, 3. All <italic>claws</italic> of legs similar, one blunt and one hooked. <italic>Abdominal terga</italic> pale to brown, tergum IV with a pair of reddish to dark dots dorsally (Fig. <xref ref-type="fig" rid="F5">5A</xref>). <italic>Sterna</italic> pale but with reddishly pigmented lateral margins. Basal half of each segment of caudal filaments reddish, apical half pale (Fig. <xref ref-type="fig" rid="F5">5A</xref>).</p><fig id="F5" position="float" orientation="portrait"><label>Figure 5.</label><caption><p>Male structures of <italic><tp:taxon-name><tp:taxon-name-part taxon-name-part-type="genus" reg="Teloganopsis">Teloganopsis</tp:taxon-name-part> <tp:taxon-name-part taxon-name-part-type="species" reg="setosa">setosa</tp:taxon-name-part></tp:taxon-name></italic> sp. n. (digital photographs) <bold>A</bold> male adult <bold>B</bold> forewing <bold>C</bold> hindwing <bold>D</bold> proximal hook of foreleg <bold>E</bold> genitalia (ventral view).</p></caption><graphic xmlns:xlink="http://www.w3.org/1999/xlink" xlink:href="zookeys-714-033-g005.jpg" position="float" orientation="portrait" xlink:type="simple" id="oo_166759.jpg"/></fig><fig id="F6" position="float" orientation="portrait"><label>Figure 6.</label><caption><p>Male structures of <italic><tp:taxon-name><tp:taxon-name-part taxon-name-part-type="genus" reg="Teloganopsis">Teloganopsis</tp:taxon-name-part> <tp:taxon-name-part taxon-name-part-type="species" reg="setosa">setosa</tp:taxon-name-part></tp:taxon-name></italic> sp. n. <bold>A</bold> forewing <bold>B</bold> hindwing <bold>C</bold> joint of tarsi and tibiae of foreleg <bold>D</bold> genitalia (ventral view).</p></caption><graphic xmlns:xlink="http://www.w3.org/1999/xlink" xlink:href="zookeys-714-033-g006.jpg" position="float" orientation="portrait" xlink:type="simple" id="oo_166760.jpg"/></fig><p>
            <italic>Genitalia</italic> (Figs <xref ref-type="fig" rid="F5">5E</xref>, <xref ref-type="fig" rid="F6">6D</xref>): basal segment of forceps very short, less than 1/6 of segment II; the latter straight, narrowed progressively from base to apex, with tiny projections on inner margin; apical segment approx. 1/6 to 1/5 of segment II, mesal margin emarginated at base, making segment III appear somewhat pointed or hooked; penes fused at 2/3 base and separated at apical 1/3; each penis with broad lobe-like projection dorsally; posterior margin of subgenital plate convex.</p><!--PageBreak--><p>
            <bold><italic>Female imago</italic></bold> (in alcohol). <italic>Body length</italic> 6.5–7.0 mm, forewing 7.5–8.0 mm, caudal filaments 6.5–7.0 mm. Body pale to pale reddish, washed with reddish brown dots and markings laterally. <italic><tp:taxon-name><tp:taxon-name-part taxon-name-part-type="genus" reg="Forewings">Forewings</tp:taxon-name-part></tp:taxon-name></italic> transparent but subcostal brace and bulla of <abbrev xmlns:xlink="http://www.w3.org/1999/xlink" xlink:title="subcostal vein" id="ABBRID0ELGAE" xlink:type="simple">Sc</abbrev> with dark pigments; <italic>Tergum</italic> IV also with a pair of brown dots but much smaller and indistinct <!--PageBreak-->than those of male. <italic>Sterna</italic> dark brown with pairs of pale dots. Tibiae longer than femora, the latter much longer than tarsi. One of <italic>claws</italic> blunt, the other hooked and sharp.</p><p>
            <bold><italic>Male Subimago</italic></bold> (in alcohol). <italic>Body length</italic> 5.0 mm, forewing 6.5–7.0 mm, caudal filaments 5.0 mm; resembles male imago except dull; veins and cross veins of wings much clearer than male imago.</p><p>
            <bold><italic>Egg</italic></bold> (Fig. <xref ref-type="fig" rid="F7">7</xref>). Egg scanned with length 0.133 mm, width 0.084 mm. Egg oval with one polar helmet-shaped cap (Fig. <xref ref-type="fig" rid="F7">7A</xref>). Egg surface sculptured with hexagonal structures and decorated with sparse tubercle-like projections (Fig. <xref ref-type="fig" rid="F7">7B</xref>).</p><fig id="F7" position="float" orientation="portrait"><label>Figure 7.</label><caption><p>
                <italic><tp:taxon-name><tp:taxon-name-part taxon-name-part-type="genus" reg="Teloganopsis">Teloganopsis</tp:taxon-name-part> <tp:taxon-name-part taxon-name-part-type="species" reg="setosa">setosa</tp:taxon-name-part></tp:taxon-name></italic> sp. n. Egg morphology (<abbrev xmlns:xlink="http://www.w3.org/1999/xlink" xlink:title="scanning electron microscope" id="ABBRID0EGIAE" xlink:type="simple">SEM</abbrev> photos) <bold>A</bold> whole egg <bold>B</bold> egg surface enlarged (arrow indicates the projection).</p></caption><graphic xmlns:xlink="http://www.w3.org/1999/xlink" xlink:href="zookeys-714-033-g007.jpg" position="float" orientation="portrait" xlink:type="simple" id="oo_166761.jpg"/></fig></tp:treatment-sec><tp:treatment-sec sec-type="distribution" id="SECID0ETIAE"><title>Distribution.</title><p>China (Hainan Province).</p></tp:treatment-sec><tp:treatment-sec sec-type="etymology" id="SECID0EYIAE"><title>Etymology.</title><p>The name <italic><tp:taxon-name><tp:taxon-name-part taxon-name-part-type="genus" reg="Teloganopsis"/><tp:taxon-name-part taxon-name-part-type="species" reg="setosa">setosa</tp:taxon-name-part></tp:taxon-name></italic> (from Latin epithet <italic>setosus</italic>) means having numerous setae. It indicates here that the nymphs of the new species have long and dense setae on the mouthparts and forelegs.</p><!--PageBreak--></tp:treatment-sec><tp:treatment-sec sec-type="Remarks" id="SECID0ELJAE"><title>Remarks</title><p>Based on the following characters (gills on abdominal segments III–VII, ventral lamellae of gills IV (on segment VI) bifurcated, body without any tubercles or projections, maxillae without palpi and shape of claw), the nymph of this new species belongs to the genus <italic><tp:taxon-name><tp:taxon-name-part taxon-name-part-type="genus" reg="Teloganopsis">Teloganopsis</tp:taxon-name-part></tp:taxon-name></italic> based on the nymphal keys provided by <xref ref-type="bibr" rid="B6">Jacobus and McCafferty (2008)</xref> and <xref ref-type="bibr" rid="B12">Ubero-Pascal and Sartori (2009)</xref>. The proximal hook of the forelegs, the shape of the penis, and forceps also imply that the male imagoes of this new species belong to the genus <italic><tp:taxon-name><tp:taxon-name-part taxon-name-part-type="genus" reg="Teloganopsis">Teloganopsis</tp:taxon-name-part></tp:taxon-name></italic>.</p><p>In the nymphal key of all known species of the genus <italic><tp:taxon-name><tp:taxon-name-part taxon-name-part-type="genus" reg="Teloganopsis">Teloganopsis</tp:taxon-name-part></tp:taxon-name></italic> prepared by <xref ref-type="bibr" rid="B12">Ubero-Pascal and Sartori (2009)</xref>, <italic><tp:taxon-name><tp:taxon-name-part taxon-name-part-type="genus" reg="Teloganopsis">T.</tp:taxon-name-part> <tp:taxon-name-part taxon-name-part-type="species" reg="setosa">setosa</tp:taxon-name-part></tp:taxon-name></italic> sp. n. is most similar to the species <italic><tp:taxon-name><tp:taxon-name-part taxon-name-part-type="genus" reg="Teloganopsis">T.</tp:taxon-name-part> <tp:taxon-name-part taxon-name-part-type="species" reg="puigae">puigae</tp:taxon-name-part></tp:taxon-name></italic> because of their uniform body color pattern, missing maxillary palpi, and without any tubercles on body. However, the setal pattern on the forelegs and the shapes of maxillae and labia are different. The nymphs of <italic><tp:taxon-name><tp:taxon-name-part taxon-name-part-type="genus" reg="Teloganopsis">T.</tp:taxon-name-part> <tp:taxon-name-part taxon-name-part-type="species" reg="setosa">setosa</tp:taxon-name-part></tp:taxon-name></italic> sp. n. have longer setae on forelegs and longer labial palpi. In the imaginal stage of these two species, the shape of their hindwings and abdominal colour patterns are dissimilar. The hindwing of <italic><tp:taxon-name><tp:taxon-name-part taxon-name-part-type="genus" reg="Teloganopsis">T.</tp:taxon-name-part> <tp:taxon-name-part taxon-name-part-type="species" reg="setosa">setosa</tp:taxon-name-part></tp:taxon-name></italic> sp. n. has a shallow marginal projection while the counterpart in <italic><tp:taxon-name><tp:taxon-name-part taxon-name-part-type="genus" reg="Teloganopsis">T.</tp:taxon-name-part> <tp:taxon-name-part taxon-name-part-type="species" reg="puigae">puigae</tp:taxon-name-part></tp:taxon-name></italic> has a larger and sharper projection. Furthermore, the imaginal abdomen of the latter species is uniformly dark while that of <italic><tp:taxon-name><tp:taxon-name-part taxon-name-part-type="genus" reg="Teloganopsis">T.</tp:taxon-name-part> <tp:taxon-name-part taxon-name-part-type="species" reg="setosa">setosa</tp:taxon-name-part></tp:taxon-name></italic> sp. n. is pale with a pair of reddish brown dots on tergum IV.</p><p>Among Chinese ephemerelliids belonging to the genus <italic><tp:taxon-name><tp:taxon-name-part taxon-name-part-type="genus" reg="Teloganopsis">Teloganopsis</tp:taxon-name-part></tp:taxon-name></italic>, the nymphs of <italic><tp:taxon-name><tp:taxon-name-part taxon-name-part-type="genus" reg="Teloganopsis">T.</tp:taxon-name-part> <tp:taxon-name-part taxon-name-part-type="species" reg="setosa">setosa</tp:taxon-name-part></tp:taxon-name></italic> sp. n. is closest to <italic><tp:taxon-name><tp:taxon-name-part taxon-name-part-type="genus" reg="Teloganopsis">T.</tp:taxon-name-part> <tp:taxon-name-part taxon-name-part-type="species" reg="punctisetae">punctisetae</tp:taxon-name-part></tp:taxon-name></italic> (Matsumura, 1931) and <italic><tp:taxon-name><tp:taxon-name-part taxon-name-part-type="genus" reg="Teloganopsis">T.</tp:taxon-name-part> <tp:taxon-name-part taxon-name-part-type="species" reg="jinghongensis">jinghongensis</tp:taxon-name-part></tp:taxon-name></italic> (<xref ref-type="bibr" rid="B14">Xu et al., 1984</xref>) as they have no maxillary palpi nor any tubercles on the body. As imagoes, they are also similar because of their longer tibiae (distinctly longer than the femora and tarsi) on the forelegs and the morphology of the genitalia (penis with dorsal projection).</p><p>However, the nymph of <italic><tp:taxon-name><tp:taxon-name-part taxon-name-part-type="genus" reg="Teloganopsis">T.</tp:taxon-name-part> <tp:taxon-name-part taxon-name-part-type="species" reg="setosa">setosa</tp:taxon-name-part></tp:taxon-name></italic> sp. n. is unique because of its setaceous mouthparts and forelegs. Four diagnostic characters are remarkable: 1) the outer margin of mandible has long setae (Figs <xref ref-type="fig" rid="F3">3B–C</xref>, <xref ref-type="fig" rid="F4">4C–D</xref>); 2) the paraglossae of the labium are expanded and bear dense setae ventrally (Figs <xref ref-type="fig" rid="F3">3E</xref>, <xref ref-type="fig" rid="F4">4G</xref>); 3) segment II of the labial palpi are greatly elongated and have setae dorsally (Figs <xref ref-type="fig" rid="F3">3E</xref>, <xref ref-type="fig" rid="F4">4G</xref>); 4) forelegs possess long setae (Figs <xref ref-type="fig" rid="F1">1</xref>, <xref ref-type="fig" rid="F2">2</xref>, <xref ref-type="fig" rid="F3">3G</xref>, <xref ref-type="fig" rid="F4">4K</xref>). The absence of projections, spines, or tubercles on nymphal body also contributes to its identification (Figs <xref ref-type="fig" rid="F1">1</xref>, <xref ref-type="fig" rid="F2">2</xref>). Besides these characters, when compared to the similar species <italic><tp:taxon-name><tp:taxon-name-part taxon-name-part-type="genus" reg="Teloganopsis">T.</tp:taxon-name-part> <tp:taxon-name-part taxon-name-part-type="species" reg="punctisetae">punctisetae</tp:taxon-name-part></tp:taxon-name></italic> and <italic><tp:taxon-name><tp:taxon-name-part taxon-name-part-type="genus" reg="Teloganopsis">T.</tp:taxon-name-part> <tp:taxon-name-part taxon-name-part-type="species" reg="jinghongensis">jinghongensis</tp:taxon-name-part></tp:taxon-name></italic>, the nymph of this new species has more and longer setae on its mouthparts (the setae on the labrum, maxillae, hypopharynx, and labium are more numerous and denser). The nymphal femora of the new species are broader, with fewer spines compared to those of <italic><tp:taxon-name><tp:taxon-name-part taxon-name-part-type="genus" reg="Teloganopsis">T.</tp:taxon-name-part> <tp:taxon-name-part taxon-name-part-type="species" reg="punctisetae">punctisetae</tp:taxon-name-part></tp:taxon-name></italic> and <italic><tp:taxon-name><tp:taxon-name-part taxon-name-part-type="genus" reg="Teloganopsis">T.</tp:taxon-name-part> <tp:taxon-name-part taxon-name-part-type="species" reg="jinghongensis">jinghongensis</tp:taxon-name-part></tp:taxon-name></italic>, and their color pattern is different. Tergum IV of <italic><tp:taxon-name><tp:taxon-name-part taxon-name-part-type="genus" reg="Teloganopsis">Teloganopsis</tp:taxon-name-part> <tp:taxon-name-part taxon-name-part-type="species" reg="setosa">setosa</tp:taxon-name-part></tp:taxon-name></italic> sp. n. is more colorful than that of these two species (Fig. <xref ref-type="fig" rid="F1">1</xref>), while the latter two species have longitudinal pale stripes on body (Fig. <xref ref-type="fig" rid="F8">8A, B</xref>), which are not present in the new species.</p><fig id="F8" position="float" orientation="portrait"><label>Figure 8.</label><caption><p>Structures of <italic><tp:taxon-name><tp:taxon-name-part taxon-name-part-type="genus" reg="Teloganopsis">Teloganopsis</tp:taxon-name-part> <tp:taxon-name-part taxon-name-part-type="species" reg="punctisetae">punctisetae</tp:taxon-name-part></tp:taxon-name></italic> and <italic><tp:taxon-name><tp:taxon-name-part taxon-name-part-type="genus" reg="Teloganopsis">T.</tp:taxon-name-part> <tp:taxon-name-part taxon-name-part-type="species" reg="jinghongensis">jinghongensis</tp:taxon-name-part></tp:taxon-name></italic> (digital photographs) <bold>A</bold> <italic><tp:taxon-name><tp:taxon-name-part taxon-name-part-type="genus" reg="Teloganopsis">T.</tp:taxon-name-part> <tp:taxon-name-part taxon-name-part-type="species" reg="punctisetae">punctisetae</tp:taxon-name-part></tp:taxon-name></italic> nymph (dorsal view) <bold>B</bold> <italic><tp:taxon-name><tp:taxon-name-part taxon-name-part-type="genus" reg="Teloganopsis">T.</tp:taxon-name-part> <tp:taxon-name-part taxon-name-part-type="species" reg="jinghongensis">jinghongensis</tp:taxon-name-part></tp:taxon-name></italic> nymph (dorsal view) <bold>C</bold> <italic><tp:taxon-name><tp:taxon-name-part taxon-name-part-type="genus" reg="Teloganopsis">T.</tp:taxon-name-part> <tp:taxon-name-part taxon-name-part-type="species" reg="punctisetae">punctisetae</tp:taxon-name-part></tp:taxon-name></italic> genitalia (ventral view) <bold>D</bold> <italic><tp:taxon-name><tp:taxon-name-part taxon-name-part-type="genus" reg="Teloganopsis">T.</tp:taxon-name-part> <tp:taxon-name-part taxon-name-part-type="species" reg="jinghongensis">jinghongensis</tp:taxon-name-part></tp:taxon-name></italic> genitalia (ventral view).</p></caption><graphic xmlns:xlink="http://www.w3.org/1999/xlink" xlink:href="zookeys-714-033-g008.jpg" position="float" orientation="portrait" xlink:type="simple" id="oo_166762.jpg"/></fig><!--PageBreak--><p>In male imagoes, however, the distinguishing characters of the new species mostly rely on color; 1) the penes and dorsolateral projections of the penes are larger and more distinctive than those of <italic><tp:taxon-name><tp:taxon-name-part taxon-name-part-type="genus" reg="Teloganopsis">T.</tp:taxon-name-part> <tp:taxon-name-part taxon-name-part-type="species" reg="punctisetae">punctisetae</tp:taxon-name-part></tp:taxon-name></italic> and <italic><tp:taxon-name><tp:taxon-name-part taxon-name-part-type="genus" reg="Teloganopsis">T.</tp:taxon-name-part> <tp:taxon-name-part taxon-name-part-type="species" reg="jinghongensis">jinghongensis</tp:taxon-name-part></tp:taxon-name></italic> (Figs <xref ref-type="fig" rid="F5">5E</xref>, <xref ref-type="fig" rid="F6">6D</xref>, <xref ref-type="fig" rid="F8">8C</xref>, <xref ref-type="fig" rid="F8">8D</xref>); 2) the caudal filaments of <italic><tp:taxon-name><tp:taxon-name-part taxon-name-part-type="genus" reg="Teloganopsis">T.</tp:taxon-name-part> <tp:taxon-name-part taxon-name-part-type="species" reg="setosa">setosa</tp:taxon-name-part></tp:taxon-name></italic> sp. n. have broad reddish brown bands on the basal half of each segment (Fig. <xref ref-type="fig" rid="F5">5A</xref>) while those of the <italic><tp:taxon-name><tp:taxon-name-part taxon-name-part-type="genus" reg="Teloganopsis">T.</tp:taxon-name-part> <tp:taxon-name-part taxon-name-part-type="species" reg="punctisetae">punctisetae</tp:taxon-name-part></tp:taxon-name></italic> and <italic><tp:taxon-name><tp:taxon-name-part taxon-name-part-type="genus" reg="Teloganopsis">T.</tp:taxon-name-part> <tp:taxon-name-part taxon-name-part-type="species" reg="jinghongensis">jinghongensis</tp:taxon-name-part></tp:taxon-name></italic> have rings on the articulations, while broad bands are rare; 3) both the male and female of <italic><tp:taxon-name><tp:taxon-name-part taxon-name-part-type="genus" reg="Teloganopsis">T.</tp:taxon-name-part> <tp:taxon-name-part taxon-name-part-type="species" reg="setosa">setosa</tp:taxon-name-part></tp:taxon-name></italic> sp. n. have relatively obvious and big spots on tergum IV (Fig. <xref ref-type="fig" rid="F5">5A</xref>) but in <italic><tp:taxon-name><tp:taxon-name-part taxon-name-part-type="genus" reg="Teloganopsis">T.</tp:taxon-name-part> <tp:taxon-name-part taxon-name-part-type="species" reg="punctisetae">punctisetae</tp:taxon-name-part></tp:taxon-name></italic> and <italic><tp:taxon-name><tp:taxon-name-part taxon-name-part-type="genus" reg="Teloganopsis">T.</tp:taxon-name-part> <tp:taxon-name-part taxon-name-part-type="species" reg="jinghongensis">jinghongensis</tp:taxon-name-part></tp:taxon-name></italic> there are no recognizable markings on the terga.</p><!--PageBreak--></tp:treatment-sec><tp:treatment-sec sec-type="Key to the three close Chinese Teloganopsis species (adult)" id="SECID0ELYAE"><title>Key to the three close Chinese <italic><tp:taxon-name><tp:taxon-name-part taxon-name-part-type="genus" reg="Teloganopsis">Teloganopsis</tp:taxon-name-part></tp:taxon-name></italic> species (adult)</title><table-wrap content-type="key" position="anchor" orientation="portrait"><table id="TID0EBEAE" rules="all"><tbody><tr><td rowspan="1" colspan="1">1</td><td rowspan="1" colspan="1">Projection of penis broad, visible in ventral view (Figs <xref ref-type="fig" rid="F5">5E</xref>, <xref ref-type="fig" rid="F8">8C</xref>)</td><td rowspan="1" colspan="1">
                      <bold>2</bold>
                    </td></tr><tr><td rowspan="1" colspan="1">–</td><td rowspan="1" colspan="1">Projection of penis smaller, invisible in ventral view (Fig. <xref ref-type="fig" rid="F8">8D</xref>)</td><td rowspan="1" colspan="1">
                      <bold><italic><tp:taxon-name><tp:taxon-name-part taxon-name-part-type="genus" reg="Teloganopsis">Teloganopsis</tp:taxon-name-part> <tp:taxon-name-part taxon-name-part-type="species" reg="jinghongensis">jinghongensis</tp:taxon-name-part></tp:taxon-name></italic></bold>
                    </td></tr><tr><td rowspan="1" colspan="1">2</td><td rowspan="1" colspan="1">
                      <tp:taxon-name><tp:taxon-name-part taxon-name-part-type="genus" reg="Tergum">Tergum</tp:taxon-name-part></tp:taxon-name> IV with clear reddish spots (Fig. <xref ref-type="fig" rid="F5">5A</xref>); caudal filaments with reddish brown bands on basal half segment (Fig. <xref ref-type="fig" rid="F5">5A</xref>)</td><td rowspan="1" colspan="1">
                      <bold><italic><tp:taxon-name><tp:taxon-name-part taxon-name-part-type="genus" reg="Teloganopsis">Teloganopsis</tp:taxon-name-part> <tp:taxon-name-part taxon-name-part-type="species" reg="setosa">setosa</tp:taxon-name-part></tp:taxon-name></italic> sp. n.</bold>
                    </td></tr><tr><td rowspan="1" colspan="1">–</td><td rowspan="1" colspan="1">
                      <tp:taxon-name><tp:taxon-name-part taxon-name-part-type="genus" reg="Tergum">Tergum</tp:taxon-name-part></tp:taxon-name> without spots; only articulations of caudal filaments with rings</td><td rowspan="1" colspan="1">
                      <bold><italic><tp:taxon-name><tp:taxon-name-part taxon-name-part-type="genus" reg="Teloganopsis">Teloganopsis</tp:taxon-name-part> <tp:taxon-name-part taxon-name-part-type="species" reg="punctisetae">punctisetae</tp:taxon-name-part></tp:taxon-name></italic></bold>
                    </td></tr></tbody></table></table-wrap></tp:treatment-sec><tp:treatment-sec sec-type="Key to the three close Chinese Teloganopsis species (nymph)" id="SECID0E23AE"><title>Key to the three close Chinese <italic><tp:taxon-name><tp:taxon-name-part taxon-name-part-type="genus" reg="Teloganopsis">Teloganopsis</tp:taxon-name-part></tp:taxon-name></italic> species (nymph)</title><table-wrap content-type="key" position="anchor" orientation="portrait"><table id="TID0EJHAE" rules="all"><tbody><tr><td rowspan="1" colspan="1">1</td><td rowspan="1" colspan="1">Inner margin of forelegs with long setae (Figs <xref ref-type="fig" rid="F1">1</xref>, <xref ref-type="fig" rid="F2">2</xref>, <xref ref-type="fig" rid="F3">3G</xref>, <xref ref-type="fig" rid="F4">4K</xref>); paraglossae of labium and labial palpi greatly enlarged (Figs <xref ref-type="fig" rid="F3">3E</xref>, <xref ref-type="fig" rid="F4">4G</xref>)</td><td rowspan="1" colspan="1">
                      <bold><italic><tp:taxon-name><tp:taxon-name-part taxon-name-part-type="genus" reg="Teloganopsis">Teloganopsis</tp:taxon-name-part> <tp:taxon-name-part taxon-name-part-type="species" reg="setosa">setosa</tp:taxon-name-part></tp:taxon-name></italic> sp. n.</bold>
                    </td></tr><tr><td rowspan="1" colspan="1">–</td><td rowspan="1" colspan="1">Forelegs without long setae; paraglossae of labium and its palpi not enlarged</td><td rowspan="1" colspan="1">
                      <bold>2</bold>
                    </td></tr><tr><td rowspan="1" colspan="1">2</td><td rowspan="1" colspan="1">Head to abdominal segment III with three longitudinal pale stripes (Fig. <xref ref-type="fig" rid="F8">8A</xref>); maxillae brush-like</td><td rowspan="1" colspan="1">
                      <bold><italic><tp:taxon-name><tp:taxon-name-part taxon-name-part-type="genus" reg="Teloganopsis">Teloganopsis</tp:taxon-name-part> <tp:taxon-name-part taxon-name-part-type="species" reg="punctisetae">punctisetae</tp:taxon-name-part></tp:taxon-name></italic></bold>
                    </td></tr><tr><td rowspan="1" colspan="1">–</td><td rowspan="1" colspan="1">One broad pale line on dorsal body (Fig. <xref ref-type="fig" rid="F8">8B</xref>); maxillae with less setae but more spines dorsally</td><td rowspan="1" colspan="1">
                      <bold><italic><tp:taxon-name><tp:taxon-name-part taxon-name-part-type="genus" reg="Teloganopsis">Teloganopsis</tp:taxon-name-part> <tp:taxon-name-part taxon-name-part-type="species" reg="jinghongensis">jinghongensis</tp:taxon-name-part></tp:taxon-name></italic></bold>
                    </td></tr></tbody></table></table-wrap></tp:treatment-sec><ref-list><ref id="B6"><mixed-citation xmlns:xlink="http://www.w3.org/1999/xlink" xlink:type="simple">
          <person-group><name name-style="western"><surname>Jacobus</surname><given-names>LM</given-names></name><name name-style="western"><surname>McCafferty</surname><given-names>WP</given-names></name></person-group> (<year>2008</year>) Revision of <tp:taxon-name><tp:taxon-name-part taxon-name-part-type="family">Ephemerellidae</tp:taxon-name-part></tp:taxon-name> genera (<tp:taxon-name><tp:taxon-name-part taxon-name-part-type="order">Ephemeroptera</tp:taxon-name-part></tp:taxon-name>). Transactions of the American Entomological Society 134: 185–274. <ext-link xlink:type="simple" ext-link-type="doi" xlink:href="10.3157/0002-8320(2008)134[185:ROEGE]2.0.CO;2">https://doi.org/10.3157/0002-8320(2008)134[185:ROEGE]2.0.CO;2</ext-link></mixed-citation></ref><ref id="B12"><mixed-citation xmlns:xlink="http://www.w3.org/1999/xlink" xlink:type="simple">
          <person-group><name name-style="western"><surname>Ubero-Pascal</surname><given-names>N</given-names></name><name name-style="western"><surname>Sartori</surname><given-names>M</given-names></name></person-group> (<year>2009</year>) Phylogeny of the genus <italic><tp:taxon-name><tp:taxon-name-part taxon-name-part-type="genus">Teloganopsis</tp:taxon-name-part></tp:taxon-name></italic> Ulmer, 1939 with a redescription of <italic><tp:taxon-name><tp:taxon-name-part taxon-name-part-type="genus">Teloganopsis</tp:taxon-name-part> <tp:taxon-name-part taxon-name-part-type="species">media</tp:taxon-name-part></tp:taxon-name></italic> Ulmer, 1939 and the description of a new Oriental species (<tp:taxon-name><tp:taxon-name-part taxon-name-part-type="order">Ephemeroptera</tp:taxon-name-part></tp:taxon-name>: <tp:taxon-name><tp:taxon-name-part taxon-name-part-type="family">Ephemerellidae</tp:taxon-name-part></tp:taxon-name>). Aquatic Insects 31 (supplement 1): 101–124. <ext-link xlink:type="simple" ext-link-type="doi" xlink:href="10.1080/01650420902819276">https://doi.org/10.1080/01650420902819276</ext-link></mixed-citation></ref><ref id="B14"><mixed-citation xmlns:xlink="http://www.w3.org/1999/xlink" xlink:type="simple">
          <person-group><name name-style="western"><surname>Xu</surname><given-names>JZ</given-names></name><name name-style="western"><surname>You</surname><given-names>DS</given-names></name><name name-style="western"><surname>Hsu</surname><given-names>YC</given-names></name></person-group> (<year>1984</year>) <article-title>A new species of <italic><tp:taxon-name><tp:taxon-name-part taxon-name-part-type="genus">Ephemerella</tp:taxon-name-part></tp:taxon-name></italic> (<tp:taxon-name><tp:taxon-name-part taxon-name-part-type="order">Ephemeroptera</tp:taxon-name-part></tp:taxon-name>: <tp:taxon-name><tp:taxon-name-part taxon-name-part-type="family">Ephemerellidae</tp:taxon-name-part></tp:taxon-name>).</article-title> <source>Acta Zootaxonomica Sinica</source> <volume>9</volume>: <fpage>413</fpage>–<lpage>415</lpage>. [in Chinese]</mixed-citation></ref></ref-list></tp:taxon-treatment>
